# Supplementary material for: Genome-wide association analysis identifies genetic correlates of immune infiltrates in solid tumors
Source: PLoS One. 2017 Jul 27;12(7):e0179726. doi: 10.1371/journal.pone.0179726 (PMC5531551; doi:10.1371/journal.pone.0179726)
Supplement: S1 Data — Column key: "Cohort", TCGA tumor type or sub-cohort tested; "Sig", immune cell signature; "Type", type of genetic change (CNA/cnv, mutation/mut, position specific mutation/fmut); "Variant", mutation or CNA tested; "Chr", chromosome of variant; "Pos", position of variant(megabases); "minP", minimum uncorrected P value from any tumor type among contrasts tested in model; "P", corrected -log(10) P value; "Effect", effect size; "Dir", direction of effect size; "P.orig", P value corrected for multiple tests of signatures by limma but not for multiple tests of genetic changes. A snapshot of the UCSC Xena team's November 2015 release of TCGA data used in this work, along with the R and R markdown code used to perform the analysis and generate this manuscript, is available at http://fiveprime.org/GENIO. (GZ) [file pone.0179726.s002.gz]

Archive with 1 entries (1 files):
- Sdata1.csv
